# Supplementary material for: Agaricales Mushroom Lignin Peroxidase: From Structure–Function to Degradative Capabilities
Source: Antioxidants (Basel). 2021 Sep 12;10(9):1446. doi: 10.3390/antiox10091446 (PMC8472802; doi:10.3390/antiox10091446)
Supplement: Supplementary file 1 [file antioxidants-10-01446-s001.zip]

Archive with 1 entries (1 files):
- antioxidants-1365360-supplementary.pdf
